# Supplementary material for: Metachromatic Leukodystrophy in Morocco: Identification of Causative Variants by Next-Generation Sequencing (NGS)
Source: Genes (Basel). 2024 Nov 26;15(12):1515. doi: 10.3390/genes15121515 (PMC11675868; doi:10.3390/genes15121515)
Supplement: Supplementary file 1 [file genes-15-01515-s001.zip]

Archive with 1 entries (1 files):
- genes-3302088-supplementary.pdf
